# Supplementary material for: Optimization, Characterization and Pharmacological Validation of the Endotoxin-Induced Acute Pneumonitis Mouse Model
Source: Biomedicines. 2025 Jun 18;13(6):1498. doi: 10.3390/biomedicines13061498 (PMC12191197; doi:10.3390/biomedicines13061498)
Supplement: Supplementary file 1 [file biomedicines-13-01498-s001.zip]

Archive with 1 entries (1 files):
- biomedicines-3597877-supplementary.pdf
